# Supplementary material for: Mango Fruit Load Estimation Using a Video Based MangoYOLO—Kalman Filter—Hungarian Algorithm Method
Source: Sensors (Basel). 2019 Jun 18;19(12):2742. doi: 10.3390/s19122742 (PMC6631562; doi:10.3390/s19122742)
Supplement: Supplementary file 1 [file sensors-19-02742-s001.zip]

Archive with 1 entries (1 files):
- FruitTrackingCount.mp4
